# Supplementary material for: Antimicrobial Activity of the Quinoline Derivative HT61 against Staphylococcus aureus Biofilms
Source: Antimicrob Agents Chemother. 2020 Apr 21;64(5):e02073-19. doi: 10.1128/AAC.02073-19 (PMC7179629; doi:10.1128/AAC.02073-19)
Supplement: Supplemental file 2 [file AAC.02073-19-sd002.xlsx]

## Sheet: S1_PlanktonicvsHT61
		Differentially Expressed Proteins Following Sub-MIC or MIC HT61 Treatment - Planktonic
					Expression Ratio		p value
		Accession Number	Protein Name	Gene Name	Sub-MIC	MIC	Sub-MIC	MIC
	Cell Cycle	A0A0E1X830_STAAU	Cell division protein FtsA	ftsA	1.37874	1.66321	0.0630762	3.75807e-05			Not in data set
		A0A0E1X718_STAAU	GTPase Obg	cgtA	1.29749	3.03677	0.171689	0.00924329
		A0A0E1X5J2_STAAU	Cell cycle protein GpsB	gpsB	1.09956	0.198073	0.119055	0.00808958
		A0A0E1XAY0_STAAU	60 kDa chaperonin	groL	1.12826	0.287314	0.177432	0.0141846
		A0A0E1XGT1_STAAU	DivIVA domain protein	HMPREF0769_12587	1.0532	0.290318	0.264403	0.00554595
		A0A0E1X4P6_STAAU	Trigger factor	tig	1.00836	0.344874	0.485089	0.00479974
	Cell Wall Biosynthesis	A0A0E1XHI9_STAAU	DltD central region	dltd	1.77697	2.51048	0.0135942	0.0126258
		A0A0E1X5R6_STAAU	FemAB family protein (femA)	HMPREF0769_12373 (femA)	1.05424	1.81682	0.347647	0.0155701
		A0A0E1XIT0_STAAU	UDP-N-acetylglucosamine 1-carboxyvinyltransferase	murA	0.981513	2.04824	0.450243	0.0130432
		A0A0E1XAN0_STAAU	UDP-N-acetylglucosamine 1-carboxyvinyltransferase	murA	1.11929	2.83322	0.0813836	0.0130432
		A0A0E1X4D8_STAAU	UDP-N-acetylmuramate--L-alanine ligase	murC		2.40279		0.0248264
		A0A0E1X8P8_STAAU	UDP-N-acetylmuramoylalanine--D-glutamate ligase	murD	1.83745	3.42554	0.0371929	0.000462452
		A0A0E1X6V3_STAAU	UDP-N-acetylmuramoyl-L-alanyl-D-glutamate--L-lysine ligase	murE	1.04943	1.76178	0.250677	0.023019
		A0A0E1XIV1_STAAU	UDP-N-acetylmuramoyl-tripeptide--D-alanyl-D-alanine ligase	murF	1.33136	2.3144	0.0457705	0.0205267
		A0A0E1X8U4_STAAU	Glutamate racemase	murI	1.52372	3.61679	0.00827051	0.025939
		A0A0E1XKB3_STAAU	Ribulose-5-phosphate reductase	tarJ	1.11993	2.57885	0.177797	0.00249613
		A0A0E1XJG3_STAAU	Response regulator protein VraR	vraR		2.18904		0.0119122
		A0A0E1X974_STAAU	Mur ligase middle domain protein	HMPREF0769_11280	1.32078	2.66869	0.121203	0.00412829
		A0A0E1X785_STAAU	D-alanine--D-alanyl carrier protein ligase	dltA	1.15153	1.92116	0.206735	0.000196634
		A0A0E1XG48_STAAU	Aminoacyltransferase FemB	femB	0.992952	3.24061	0.478971	0.00568664
		A0A0E1X6S7_STAAU	Mannosyl-glycoprotein endo-beta-N-acetylglucosaminidase	HMPREF0769_12730	0.892368	0.625093	0.18183	0.000378597
	Coenzyme/Cofactor Biosynthesis	A0A0E1X6E9_STAAU	Coenzyme A biosynthesis bifunctional protein CoaBC	coaBC	1.18556	1.91893	0.0297122	0.00864164
		A0A0E1XB35_STAAU	Pantothenate synthetase	panC	0.876886	2.01109	0.177574	0.0029998
		A0A0E1X771_STAAU	Demethylmenaquinone methyltransferase	ubiE	0.849686	1.59695	0.0440874	0.01672
		A0A0E1XL91_STAAU	3-methyl-2-oxobutanoate hydroxymethyltransferase	panB	1.17785	0.129594	0.404864	0.00782679
		A0A0E1X918_STAAU	Nicotinate phosphoribosyltransferase	pncB	0.870204	0.519	0.370294	0.00102018
	DNA Maintenance/Synthesis	A0A0E1XAS7_STAAU	ATP-dependent DNA helicase	pcrA	1.3088	3.07058	0.0865523	0.0369243
		A0A0E1X928_STAAU	DNA ligase	ligA	1.29202	1.73108	0.24784	0.0205244
		A0A0E1XAK8_STAAU	Chromosomal replication initiator protein DnaA	dnaA	2.06741	2.89779	0.00379348	0.00495187
		A0A0E1XB29_STAAU	DNA polymerase III subunit gamma/tau	dnaX	1.60273	2.06574	0.00672406	0.0355922
		A0A0E1X6I5_STAAU	DNA polymerase I	polA	1.36813	1.50616	0.0351159	0.0178472
		A0A0E1XAK2_STAAU	DNA gyrase subunit A	gyrA	1.12258	1.55247	0.28872	0.0207684
		A0A0E1X7H6_STAAU	DNA topoisomerase 4 subunit B	parE	1.29809	3.34345	0.0185999	0.0327878
		A0A0E1XFV3_STAAU	DNA-binding protein HU	hup	0.909998	0.326598	0.24619	0.0147023
		A0A0E1X9G8_STAAU	Nucleoid-associated protein HMPREF0769_10004	HMPREF0769_10004		0.146024		0.0100181
Metabolism	Amino Acid	A0A0E1XFV8_STAAU	Chorismate synthase	aroC	1.41147	2.32576	0.0706879	0.0195535
		A0A0E1X933_STAAU	Aspartyl/glutamyl-tRNA(Asn/Gln) amidotransferase subunit B	gatB	1.11462	1.70113	0.186564	0.0198739
		A0A0E1X776_STAAU	3-phosphoshikimate 1-carboxyvinyltransferase	aroA		3.11501		0.00182809
		A0A0E1XD57_STAAU	Arginine deiminase	arcA	2.00509	0.798122	0.00418439	0.0328727
		A0A0E1XCJ3_STAAU	Carbamate kinase	arcC	2.04044	1.09721	0.0302344	0.33659
		A0A0E1X7U0_STAAU	Alanine dehydrogenase	ald	0.616526	0.912912	0.0406727	0.12567
		A0A0E1XFY8_STAAU	L-threonine dehydratase catabolic TdcB	ilvA	0.605137	1.15644	0.0171854	0.0035131
		A0A0E1XL51_STAAU	Ornithine carbamoyltransferase	argF	1.73064		0.0137877
		A0A0E1X8T8_STAAU	Succinyl-diaminopimelate desuccinylase	HMPREF0769_11160	0.847211	0.152722	0.0979457	0.0203568
		A0A0E1X7B4_STAAU	Glycine cleavage system H protein	gcvH		0.172294		0.0103259
		A0A0E1X8R4_STAAU	Glutamate dehydrogenase	HMPREF0769_11423	0.930808	0.149363	0.296545	0.0297403
	Carbohydrate	A0A0E1XBL5_STAAU	Quinone oxidoreductase_ YhdH/YhfP family	HMPREF0769_10776	1.10388	1.75981	0.0207344	0.00412026
		A0A0E1X7Q0_STAAU	Glycerol-3-phosphate dehydrogenase [NAD(P)+]	gpsA	0.79394	1.59582	0.0958838	0.0208172
		A0A0E1XCI4_STAAU	Phosphotransferase system_ EIIC	HMPREF0769_10505	1.49359	1.69637	0.0657917	0.0247496
		A0A0E1X7J1_STAAU	Putative sugar-binding domain protein	HMPREF0769_11517	1.12987	2.50471	0.28002	0.00596336
		A0A0E1XDG6_STAAU	PTS system_ glucose-like IIB component	HMPREF0769_10830	1.90532		0.0238627
		A0A0E1X8D7_STAAU	Deoxyribose-phosphate aldolase	deoC		0.413663		0.0394919
		A0A0E1XAD3_STAAU	Deoxyribose-phosphate aldolase	deoC	0.667096	0.601369	0.235579	0.0394919
		A0A0E1XFJ9_STAAU	6-phosphogluconate dehydrogenase_ decarboxylating	gnd	0.864973	0.341096	0.319213	0.000181562
		A0A0E1XAY1_STAAU	Mannose-6-phosphate isomerase_ class I	manA	0.561644		0.0046312
		A0A0E1X455_STAAU	Transaldolase	HMPREF0769_11905	0.960388	0.276435	0.0615738	0.0151995
	Fatty Acid	A0A0E1X4I8_STAAU	Acetyl-coenzyme A carboxylase carboxyl transferase subunit alpha	accA	0.938613	2.71579	0.405125	0.000682864
		A0A0E1X6D2_STAAU	3-oxoacyl-[acyl-carrier-protein] reductase	fabG	0.95027	1.50823	0.314956	0.0385497
		A0A0E1X6W2_STAAU	Enoyl-[acyl-carrier-protein] reductase [NADPH]	fabI	1.01811	1.89297	0.410565	0.0182856
		A0A0E1X8W5_STAAU	Glycerophosphodiester phosphodiesterase family protein	HMPREF0769_12661	0.91598	2.36838	0.337597	0.00408826
		A0A0E1X8J7_STAAU	Acyl carrier protein	acpP	0.909819	0.44992	0.22705	0.00235771
	Glycolysis/Gluconeogenesis	A0A0E1X549_STAAU	Dihydrolipoamide acetyltransferase component of pyruvate dehydrogenase complex	HMPREF0769_12163	1.19323	2.42477	0.389485	0.0220687
		A0A0E1X7I7_STAAU	Enolase	eno	1.05049	0.518496	0.146165	0.0156048
		A0A0E1XLR5_STAAU	2_3-bisphosphoglycerate-dependent phosphoglycerate mutase	gpmA	0.847429	0.102804	0.0954202	0.0095891
		A0A0E1X925_STAAU	2_3-bisphosphoglycerate-independent phosphoglycerate mutase	gpmI	1.10996	0.516491	0.0841778	0.0156895
		A0A0E1X7F9_STAAU	Triosephosphate isomerase	tpiA	0.960796	0.255703	0.272443	0.0109032
		A0A0E1X754_STAAU	Glucose-6-phosphate isomerase	pgi	1.03277	0.195787	0.38572	0.00860999
		A0A0E1XJC7_STAAU	Aldehyde dehydrogenase	HMPREF0769_11249	0.869833	0.48134	0.00647099	4.44819e-05
	Other	A0A0E1XIS5_STAAU	ATP synthase gamma chain	atpG	0.899836	1.54866	0.109012	0.0353116
		A0A0E1X5J5_STAAU	ATPase family associated with various cellular activities (AAA)	HMPREF0769_12340		0.639671		0.0111686
		A0A0E1XDI1_STAAU	Formate dehydrogenase_ alpha subunit	HMPREF0769_10845	1.29215	0.63786	0.0189404	0.0120337
		A0A0E1X6D6_STAAU	DAK2 domain fusion protein YloV	HMPREF0769_12553	1.34806	1.91306	0.136839	0.0250174
		A0A0E1XID8_STAAU	Putative heme-dependent peroxidase HMPREF0769_11746	HMPREF0769_11746	0.928231	0.140498	0.194783	0.00130372
		A0A0E1X613_STAAU	Glutamine synthetase	glnA	1.03893	0.29708	0.249874	0.0130778
		A0A0E1X6J9_STAAU	dITP/XTP pyrophosphatase	rdgB		0.464488		0.0390596
		A0A0E1X669_STAAU	S-adenosylmethionine synthase	metK	1.04847	1.90213	0.320424	0.00388785
		A0A0E1X6Y3_STAAU	Glucose-6-phosphate 1-dehydrogenase	zwf	1.19402	1.74805	0.180235	0.0378556
		A0A0E1XEM0_STAAU	Protoporphyrinogen oxidase	hemG	1.19878	2.31906	0.283432	0.0389871
		A0A0E1X6G5_STAAU	Ferrochelatase	hemH	0.902892	1.84255	0.151657	0.0391239
		A0A0E1X9D9_STAAU	Glutamate-1-semialdehyde 2_1-aminomutase	hemL	1.13178	1.52076	0.21844	0.0493778
		A0A0E1X4M5_STAAU	Delta-aminolevulinic acid dehydratase	hemB	1.24574	0.196783	0.239415	0.00622682
		A0A0E1X6C4_STAAU	Pur operon repressor PurR	purR	1.54449		0.0178171
		A0A0E1X8G3_STAAU	CTP synthase	pyrG	1.08704	1.94604	0.426832	0.00484166
	TCA Cycle	A0A0E1X8D5_STAAU	Fructose-1_6-bisphosphate aldolase_ class II	fba	1.24196	0.274682	0.0255287	0.000554332
		A0A0E1XDF5_STAAU	Fructose-1_6-bisphosphatase class 3	fbp	0.844206	0.394977	0.0787982	0.0239195
	Protein Biosynthesis	A0A0E1X4I2_STAAU	Phenylalanine--tRNA ligase beta subunit	HMPREF0769_11948	0.986042	2.63244	0.38805	0.0040816
		A0A0E1X8M2_STAAU	Tryptophan--tRNA ligase	trpS	0.841535	1.55114	0.261231	0.00198985
		A0A0E1X7H8_STAAU	Protein translocase subunit SecA	secA	1.10382	1.86424	0.101349	0.00461969
		A0A0E1XF79_STAAU	Preprotein translocase_ YajC subunit	yajC	1.24513	2.64235	0.109427	0.0346663
		A0A0E1X7D5_STAAU	Octanoyltransferase LipM	lipM	0.765812	1.99362	0.134769	0.00450436
		A0A0E1XEK9_STAAU	Foldase protein PrsA	prsA	1.52309	2.39796	0.00760011	0.00147053
		A0A0E1X8J4_STAAU	Signal recognition particle protein	ffh	0.952534	1.60543	0.414494	0.0224987
		A0A0E1X7W3_STAAU	ATP-dependent protease ATPase subunit HslU	hslU	1.18655	1.87243	0.122586	0.00171766
		A0A0E1X6Z2_STAAU	Threonine--tRNA ligase	thrS	0.504144	1.24167	0.0442505	0.0684741
		A0A0E1X979_STAAU	Methionine aminopeptidase	map	1.92235		0.00735431
		A0A0E1XA97_STAAU	Arginine--tRNA ligase	argS	0.973642	0.273727	0.435605	0.00538626
		A0A0E1X882_STAAU	Cysteine--tRNA ligase	cysS	0.86654	0.30289	0.083562	0.00447775
		A0A0E1XEI1_STAAU	Methionine--tRNA ligase	metG	1.0069	0.605382	0.423348	0.0150291
		A0A0E1XKW2_STAAU	Serine--tRNA ligase	serS	0.965342	0.469355	0.284909	0.00244823
		A0A0E1XAR7_STAAU	Membrane protein insertase YidC	yidC	0.454267	0.574787	0.0477258	0.0353111
		A0A0E1X893_STAAU	Glutamate--tRNA ligase	gltX	0.878862	0.120791	0.0824765	0.00809705
		A0A0E1X762_STAAU	Peptidyl-prolyl cis-trans isomerase	HMPREF0769_11427	1.15277	0.453325	0.0709694	0.00053471
		A0A0E1XLG0_STAAU	Sortase family protein	HMPREF0769_10623		0.503589		0.00190369
	Stress	A0A0E1X9S8_STAAU	FMN-dependent NADPH-azoreductase	azo	0.883524	3.22215	0.333921	0.00368583
		A0A0E1X8K8_STAAU	Redox-sensing transcriptional repressor Rex	rex	1.12996	2.10063	0.206694	0.00174445
		A0A0E1XH14_STAAU	GTP-binding protein TypA	typA	0.826915	3.96577	0.253317	0.00461579
		A0A0E1X7A2_STAAU	FeS assembly ATPase SufC	sufC	1.07977	2.01856	0.323726	0.00652971
		A0A0E1X7L0_STAAU	UvrABC system protein A	uvrA	1.2154	2.02401	0.157008	0.00371278
		A0A0E1X8L5_STAAU	DEAD-box ATP-dependent RNA helicase CshA	cshA	1.06909	4.61019	0.309399	0.0028905
		A0A0E1X6K0_STAAU	ATP-dependent Clp protease ATP-binding subunit ClpX	clpX	1.02584	2.53184	0.391684	0.00455751
		A0A0E1XHF4_STAAU	Chaperone protein ClpB	clpB	0.438829	1.2437	0.0237249	0.0250674
		A0A0E1X6R7_STAAU	Chaperone protein DnaK	dnaK	0.64436	0.922242	0.0123291	0.225836
		A0A0E1X4Y0_STAAU	Protein GrpE	grpE	0.472728		0.0139372
		A0A0E1X7B7_STAAU	Peroxiredoxin_ Ohr subfamily	HMPREF0769_11484	2.07625		0.0305323
		A0A0E1X9L1_STAAU	Peroxiredoxin	ahpC	0.824459	0.546915	0.0449261	0.0490507
		A0A0E1XC70_STAAU	Alkaline shock protein 23	asp23	1.03696	0.236267	0.0841555	0.0262015
		A0A0E1XIN7_STAAU	Purine nucleoside phosphorylase DeoD-type	deoD	0.860475	0.138506	0.211708	0.00824088
		A0A0E1X871_STAAU	Protein/nucleic acid deglycase HchA	hchA	0.741262	0.29587	0.11279	0.00534366
		A0A0E1X6G8_STAAU	Universal stress family protein	HMPREF0769_11984		0.519951		0.00412209
		A0A0E1X7R3_STAAU	Glutathione peroxidase	HMPREF0769_12474		0.651229		0.00664614
		A0A0E1XBQ1_STAAU	Iron-sulfur cluster repair protein ScdA	ric	1.0977	0.436035	0.314515	0.00589934
		A0A0E1X7A1_STAAU	Superoxide dismutase	sodA	1.24254	0.113865	0.122286	0.000543883
		A0A0E1XF15_STAAU	Thiol peroxidase	tpx	0.825314	0.313321	0.135877	0.00551031
		A0A0E1XEE6_STAAU	Alpha-acetolactate decarboxylase	budA		0.117891		0.00351417
		A0A0E1XG56_STAAU	Peptide methionine sulfoxide reductase MsrA	msrA		0.60827		0.0299896
		A0A0E1XHK9_STAAU	Thioredoxin	HMPREF0769_11481		0.230454		0.035874
		A0A0E1XGX9_STAAU	Thioredoxin	trxA	0.959984	0.142847	0.23606	0.00355525
		A0A0E1X7K7_STAAU	Thioredoxin reductase	trxB	1.12067	0.526963	0.0401457	0.00158583
	Transcription	A0A0E1X9K6_STAAU	Iron dependent repressor DNA binding domain protein	HMPREF0769_11698	1.18947	2.44603	0.306469	0.0231842
		A0A0E1X3Y8_STAAU	Transcription-repair-coupling factor	mfd	1.22644	2.46358	0.196754	0.0293534
		A0A0E1X9C9_STAAU	HTH-type transcriptional regulator MgrA	mgrA	1.40574	1.7281	0.114689	0.0108331
		A0A0E1XGK8_STAAU	Transcription termination/antitermination protein NusA	nusA	0.79807	1.66993	0.0165296	0.00381665
		A0A0E1XA23_STAAU	Transcription termination factor Rho	rho	0.704938	1.53368	0.0500158	0.00882828
		A0A0E1X919_STAAU	Ribonuclease R	rnr	1.39251	2.95979	0.0728712	0.000138157
		A0A0E1XAN4_STAAU	Transcriptional regulatory protein WalR	walR	0.945002	1.84536	0.376003	0.028393
		A0A0E1X8N3_STAAU	Anti-sigma factor antagonist	HMPREF0769_11095		0.288394		0.00665316
		A0A0E1X9H0_STAAU	Probable transcriptional regulatory protein HMPREF0769_11663	HMPREF0769_11663		0.659837		0.00616077
		A0A0E1X6R3_STAAU	HTH-type transcriptional regulator rot	HMPREF0769_11921		0.547815		0.0368864
		A0A0E1XFL8_STAAU	Response regulator receiver domain protein	HMPREF0769_12187	0.884771	0.38967	0.0740415	0.0184664
		A0A0E1XMD2_STAAU	DNA-directed RNA polymerase subunit alpha	rpoA	1.04728	0.593393	0.17183	0.0256826
	Translation	A0A0E1X5B0_STAAU	GTPase Der	der	1.14193	2.39361	0.0944575	0.0232084
		A0A0E1X4V0_STAAU	Elongation factor 4	lepA		2.11895		0.020868
		A0A0E1X6G9_STAAU	Ribosomal RNA small subunit methyltransferase H	mraW	1.22591	2.1795	0.184629	0.0040527
		A0A0E1X700_STAAU	Peptide chain release factor 3	prfC	0.702593	2.14928	0.134494	0.0110436
		A0A0E1XAG3_STAAU	50S ribosomal protein L1	rplA	0.856383	1.57536	0.185825	0.0273012
		A0A0E1XC63_STAAU	50S ribosomal protein L5	rplE	0.922466	1.98141	0.373092	0.0207121
		A0A0E1XEC2_STAAU	50S ribosomal protein L6	rplF	0.888925	1.88685	0.048498	0.0032786
		A0A0E1XC53_STAAU	50S ribosomal protein L23	rplW	0.816168	1.6596	0.0143006	0.00799656
		A0A0E1XGL7_STAAU	30S ribosomal protein S2	rpsB	0.782138	1.68318	0.076236	0.0010449
		A0A0E1XBY5_STAAU	30S ribosomal protein S18	rpsR	0.827647	1.53833	0.0774388	0.00732515
		A0A0E1X6E4_STAAU	Methionyl-tRNA formyltransferase	fmt	2.03401	0.935039	0.0247306	0.34152
		A0A0E1X875_STAAU	30S ribosomal protein S7	rpsG	0.536256	1.16709	0.00789616	0.113566
		A0A0E1X4P2_STAAU	Translation initiation factor IF-3	infC	1.10573	0.548914	0.0787744	0.00835789
		A0A0E1XII8_STAAU	50S ribosomal protein L11	rplK	0.916227	0.464365	0.0341857	0.000954618
		A0A0E1X9U8_STAAU	50S ribosomal protein L7/L12	rplL	1.35103	0.118855	0.0204218	0.00185019
		A0A0E1XC30_STAAU	50S ribosomal protein L15	rplO	0.93382	0.303736	0.196244	0.0113128
		A0A0E1XC78_STAAU	50S ribosomal protein L17	rplQ	0.885008	0.103135	0.0586162	0.00343855
		A0A0E1XMC2_STAAU	50S ribosomal protein L18	rplR	0.835888	0.14194	0.155285	0.0212262
		A0A0E1X4L4_STAAU	50S ribosomal protein L20	rplT	1.06695	0.451353	0.421983	0.00113737
		A0A0E1X4R9_STAAU	50S ribosomal protein L21	rplU	1.08378	0.570802	0.25169	0.00233973
		A0A0E1X3V1_STAAU	50S ribosomal protein L25	rplY		0.597477		0.00215293
		A0A0E1X4P0_STAAU	50S ribosomal protein L27	rpmA		0.228304		0.0453818
		A0A0E1XDP7_STAAU	50S ribosomal protein L29	rpmC	1.12336	0.333864	0.287431	0.00376214
		A0A0E1XDQ6_STAAU	50S ribosomal protein L30	rpmD	1.03715	0.190217	0.18716	0.00226844
		A0A0E1X8E0_STAAU	50S ribosomal protein L31 type B	rpmE	0.936192	0.208023	0.322726	0.00697595
		A0A0E1X9S3_STAAU	30S ribosomal protein S6	rpsF	0.98031	0.230756	0.442602	0.00151382
		A0A0E1XEE3_STAAU	30S ribosomal protein S9	rpsI	1.06086	0.193179	0.204713	0.0210704
		A0A0E1X6A2_STAAU	30S ribosomal protein S16	rpsP	0.845136	0.244417	0.251786	0.027589
		A0A0E1XC18_STAAU	30S ribosomal protein S19	rpsS		0.309201		0.0162328
		A0A0E1X6S2_STAAU	30S ribosomal protein S21	rpsU	1.05392	0.326362	0.0827018	0.00200752
		A0A0E1X8H5_STAAU	Elongation factor Ts	tsf	1.01032	0.0949303	0.396541	0.000272128
	Transporter	A0A0E1XBC0_STAAU	ABC transporter_ ATP-binding protein	HMPREF0769_10639		1.8571		0.0038502
		A0A0E1XI96_STAAU	ABC transporter_ substrate-binding protein	HMPREF0769_11701	0.787108	2.27728	0.189588	0.00149417
		A0A0E1X7I1_STAAU	Transporter_ betaine/carnitine/choline family	HMPREF0769_12399	1.57565	2.41373	0.0202969	0.00138794
		A0A0E1XBC0_STAAU	ABC transporter_ ATP-binding protein	HMPREF0769_10639	0.481061		0.0175284
		A0A0E1XB44_STAAU	Lipoprotein	HMPREF0769_10020	1.35023	0.386716	0.00624923	0.0400149
		A0A0E1X5H6_STAAU	PTS system_ glucose subfamily_ IIA component	ptbA	0.894106	0.482006	0.108052	0.0258683
		A0A0E1X8B8_STAAU	Phosphocarrier protein HPr	ptsH		0.218933		0.00213737
		A0A0E1X6R6_STAAU	Phosphoenolpyruvate-protein phosphotransferase	ptsP	1.06473	0.474565	0.37463	0.00014494
	tRNA Modification	A0A0E1XGM2_STAAU	Methylenetetrahydrofolate--tRNA-(uracil-5-)-methyltransferase TrmFO	trmFO		2.02824		0.00301601
		A0A0E1X4U5_STAAU	tRNA-specific 2-thiouridylase MnmA	trmU	0.973766	2.9136	0.413952	0.00709926
		A0A0E1XIY3_STAAU	tRNA N6-adenosine threonylcarbamoyltransferase	tsaD	1.37942	2.84247	0.0489544	0.000937058
		A0A0E1X4Y8_STAAU	tRNA methylthiotransferase YqeV	yqeV	1.3091	7.32292	0.0942101	0.00537933
		A0A0E1XCB8_STAAU	tRNA uridine 5-carboxymethylaminomethyl modification enzyme MnmG	gidA	1.01389	3.65085	0.413298	0.0201464
	Uncharacterised	A0A0E1X780_STAAU	UPF0365 protein HMPREF0769_12106	HMPREF0769_12106	1.0767	2.15435	0.255688	0.0029978
		A0A0E1X856_STAAU	UPF0291 protein HMPREF0769_12406	HMPREF0769_12406	1.94177		0.00738326
		A0A0E1XAE4_STAAU	Uncharacterized protein	HMPREF0769_10309	1.54691		0.0119241
		A0A0E1X3Y2_STAAU	Uncharacterized protein	HMPREF0769_11835	1.68329		0.0152357
		A0A0E1X6S4_STAAU	Uncharacterized protein	HMPREF0769_11931	1.57831		0.0104766
		A0A0E1X8G7_STAAU	Uncharacterized protein	HMPREF0769_12511	2.12038		0.0284407
		A0A0E1X6P5_STAAU	Uncharacterized protein	HMPREF0769_12678	1.50541		0.0345288
		A0A0E1XAE4_STAAU	Uncharacterized protein	HMPREF0769_10309	1.00568	0.362304	0.480442	0.0290624
		A0A0E1XCS5_STAAU	Uncharacterized protein	HMPREF0769_10372	0.740808	0.461587	0.142693	0.0043069
		A0A0E1XBP5_STAAU	Uncharacterized protein	HMPREF0769_10764		0.653071		0.0446888
		A0A0E1XLV5_STAAU	Uncharacterized protein	HMPREF0769_10778	1.49129	0.482347	0.119305	0.0131225
		A0A0E1XCB2_STAAU	Uncharacterized protein	HMPREF0769_10969	0.932258	0.662247	0.134027	0.0297955
		A0A0E1XC80_STAAU	Uncharacterized protein	HMPREF0769_10981	1.21859	0.0723024	0.0304923	0.0248592
		A0A0E1XBB9_STAAU	Uncharacterized protein	HMPREF0769_11248	0.982027	0.617041	0.133834	0.0203058
		A0A0E1X7K4_STAAU	Uncharacterized protein	HMPREF0769_11589	1.09707	0.362782	0.20613	0.0048532
		A0A0E1XI24_STAAU	Uncharacterized protein	HMPREF0769_11621		0.155992		0.0114071
		A0A0E1X3Y7_STAAU	Uncharacterized protein	HMPREF0769_11840	0.710775	0.411322	0.100267	0.00056981
		A0A0E1XEZ1_STAAU	Uncharacterized protein	HMPREF0769_11952	0.868986	0.282484	0.234706	0.00503666
		A0A0E1XGG4_STAAU	Uncharacterized protein	HMPREF0769_12467		0.371282		0.0245202
		A0A0E1X8A8_STAAU	Uncharacterized protein	HMPREF0769_12689	1.05171	0.46161	0.396501	0.0457716
		A0A0E1X434_STAAU	UPF0342 protein HMPREF0769_11833	HMPREF0769_11833	1.20385	0.061477	0.0877953	0.0133229
		A0A0E1X8Y8_STAAU	UPF0356 protein HMPREF0769_12691	HMPREF0769_12691	1.47658	0.287831	0.0350021	0.0247153
	Virulence	A0A0E1X5Q7_STAAU	Conserved virulence factor B	cvfB	1.05675	1.66821	0.186353	0.00417693
		A0A0E1X569_STAAU	Sensor protein SrrB	srrB	0.278448		0.0254017
		A0A0E1XBN1_STAAU	WXG100 family type VII secretion target	HMPREF0769_10200	2.7531		0.00433993
		A0A0E1XAE7_STAAU	Beta-channel forming cytolysin	HMPREF0769_11161	1.61181	0.853915	0.0237764	0.151579
		A0A0E1X8Q1_STAAU	Beta-channel forming cytolysin	HMPREF0769_11162	1.76409		0.00346633
		A0A0E1X5F4_STAAU	Elastin-binding protein EbpS	ebpS	0.932306	0.103255	0.165598	0.00510772
		A0A0E1XAJ8_STAAU	Gram-positive signal peptide protein_ YSIRK family	HMPREF0769_10369	1.4564	0.432769	0.0710965	0.0132834
		A0A0E1XL46_STAAU	Putative immunodominant antigen B	HMPREF0769_10508	0.982749	0.444507	0.441843	0.0284947
		A0A0E1X615_STAAU	RNAIII-activating protein TRAP	HMPREF0769_11844		0.249231		1.20717e-05
	Miscellaneous	A0A0E1X4D5_STAAU	M42 glutamyl aminopeptidase	HMPREF0769_11945	0.981864	0.386106	0.433446	0.0395721
		A0A0E1XEX2_STAAU	Dipeptidase PepV	HMPREF0769_11932	1.12099	0.37871	0.0426512	0.00422527
		A0A0E1XB48_STAAU	Hydrolase_ alpha/beta domain protein	HMPREF0769_10616	0.913415	1.61022	0.253485	0.0171465
		A0A0E1X825_STAAU	Hydrolase_ alpha/beta domain protein	HMPREF0769_11717	0.921496	2.75189	0.410141	0.00959575
		A0A0E1XF11_STAAU	GAF domain protein	HMPREF0769_11972	0.556809		0.042916
		A0A0E1X6G0_STAAU	Histidine triad domain protein	HMPREF0769_11841	0.729535	0.401064	0.158787	0.016875
		A0A0E1XAM9_STAAU	LPXTG-motif cell wall anchor domain protein	HMPREF0769_10404	1.42221	0.271889	0.0462	0.00226187
		A0A0E1XB50_STAAU	Hydrolase_ alpha/beta domain protein	HMPREF0769_10569	1.18322	0.501854	0.335534	0.0402141
		A0A0E1XG02_STAAU	EDD domain protein_ DegV family	HMPREF0769_12322	0.838297	0.663271	0.108052	0.0374266
		A0A0E1XCD2_STAAU	Iron-sulfur cluster carrier protein	HMPREF0769_10989		1.5121		0.0103659
		A0A0E1XCD2_STAAU	Iron-sulfur cluster carrier protein	HMPREF0769_10989	0.606525		0.0360272
		A0A0E1XB83_STAAU	Hydroxymethylglutaryl-CoA synthase	HMPREF0769_10604	0.889339	1.65267	0.0849506	0.0163948
		A0A0E1XCJ0_STAAU	Thiamine pyrophosphate enzyme_ N-terminal TPP binding domain protein	HMPREF0769_10292	0.939515	3.30155	0.440397	0.0385114
		A0A0E1X655_STAAU	Putative metallophosphoesterase	HMPREF0769_12490	0.857751	1.79216	0.340043	0.00253906
		A0A0E1XA05_STAAU	Glycosyltransferase_ group 2 family protein	HMPREF0769_10226	1.21743	1.86891	0.117205	0.0180822
		A0A0E1XM60_STAAU	CHAP domain protein	HMPREF0769_10858		1.61486		0.0475883
		A0A0E1X759_STAAU	Bacillithiol system thiol disulfide oxidoreductase_ YpdA family	ypdA	1.45377	2.25759	0.0280475	0.0421638
		A0A0E1XK44_STAAU	NAD dependent epimerase/dehydratase family protein	HMPREF0769_10153		2.31602		0.0185844
		A0A0E1XKZ0_STAAU	N-acetyltransferase	HMPREF0769_10448	1.07752	1.83791	0.346514	0.0289046
		A0A0E1XFJ7_STAAU	Transketolase_ pyridine binding domain protein	HMPREF0769_12162	1.24943	2.34402	0.140861	0.0453363
		A0A0E1XH27_STAAU	Transketolase_ C-terminal domain protein	HMPREF0769_12687	1.00254	1.69319	0.492671	0.0205381
		A0A0E1X952_STAAU	Lipoate--protein ligase	HMPREF0769_12756	1.09714	3.42926	0.298531	0.00592969
		A0A0E1X9V6_STAAU	5'-nucleotidase_ lipoprotein e(P4) family	HMPREF0769_10176	0.640651	0.788454	5.57358e-05	0.177575
		A0A0E1XL82_STAAU	AMP-binding enzyme	HMPREF0769_10543	1.65538	1.15399	0.0272154	0.307387
		A0A0E1XAS8_STAAU	Isochorismatase family protein	HMPREF0769_10501	0.584181		0.0278138
		A0A0E1X9Z2_STAAU	Cof-like hydrolase	HMPREF0769_11006		0.308548		0.0150828
		A0A0E1XBE0_STAAU	CamS sex pheromone family protein	HMPREF0769_11268		0.237004		0.0140432
		A0A0E1X9M7_STAAU	Periplasmic binding protein	HMPREF0769_11723		0.395063		0.0302058
		A0A0E1X841_STAAU	Cof-like hydrolase	HMPREF0769_11774		0.405848		0.0221849
		A0A0E1XG62_STAAU	Acyl-CoA thioester hydrolase_ YbgC/YbaW family	HMPREF0769_12397		0.392442		0.0435471
		A0A0E1X890_STAAU	Cof-like hydrolase	HMPREF0769_12416		0.415834		0.000441327
		A0A0E1XAK9_STAAU	NAD dependent epimerase/dehydratase family protein	HMPREF0769_11013	0.82485	0.460824	0.0932468	0.00985798
		A0A0E1X6M1_STAAU	Oxidoreductase_ aldo/keto reductase family protein	HMPREF0769_11901	1.00231	0.259793	0.488803	0.0135104
		A0A0E1XEG6_STAAU	Zinc-type alcohol dehydrogenase-like protein	HMPREF0769_10967		0.418124		0.0348106
		A0A0E1X5S7_STAAU	Transketolase	tkt	1.20447	0.577252	0.00725663	0.0392965
		A0A0E1X665_STAAU	Peptidase M16 inactive domain protein	HMPREF0769_12500		5.08028		0.0021206
		A0A0E1XBB5_STAAU	Peptidase propeptide and YPEB domain protein	HMPREF0769_10085	1.33015	0.108699		0.00397088
		A0A0E1XE19_STAAU	CAAX amino terminal protease family protein	HMPREF0769_10817	0.898249	0.319988		0.0415909
		A0A0E1X775_STAAU	Cytosol aminopeptidase family_ catalytic domain protein	HMPREF0769_11439		0.133898		0.0131332
		A0A0E1X6X4_STAAU	Oligoendopeptidase F	pepF	0.960966	0.206375	0.195507	0.00186537
		A0A0E1XB11_STAAU	Intracellular protease_ PfpI family	HMPREF0769_11366	0.825275	0.335603	0.0486582	0.0188985
		A0A0E1XAL9_STAAU	S-ribosylhomocysteine lyase	luxS	0.911013	0.663234	0.40486	0.0216558

## Sheet: S2_BiofilmvsHT61
		Differentially Expressed Proteins Following Sub-MIC or MIC HT61 Treatment - Biofilms
		Accession Number	Protein Name	Gene Name	Expression Ratio		p values
					Sub-MIC	MIC	Sub-MIC	MIC
	Cell Wall Biosynthesis	A0A0E1X8P8_STAAU	UDP-N-acetylmuramoylalanine--D-glutamate ligase	murD	1.11462	1.59093	0.1959	0.0353523			Not in data set
		A0A0E1XKB3_STAAU	Ribulose-5-phosphate reductase	tarJ	0.651059	1.0557	0.0364252	0.41602
	DNA Maintenance	A0A0E1XAS7_STAAU	ATP-dependent DNA helicase	pcrA	1.47355	2.12968	0.0425417	0.00309974
Metabolism	Amino Acid	A0A0E1XM20_STAAU	Formimidoylglutamase	hutG	0.692823	0.466574	0.0304985	0.000288421
		A0A0E1XAI6_STAAU	Arginase	rocF		0.55634		0.0333003
		A0A0E1X6V4_STAAU	Probable glycine dehydrogenase (decarboxylating) subunit 2	gcvPB	0.623583	0.574154	0.0338511	0.00778256
		A0A0E1X525_STAAU	Probable glycine dehydrogenase (decarboxylating) subunit 1	gcvPA	0.576266	0.661109	0.037804	0.00046394
		A0A0E1X7B4_STAAU	Glycine cleavage system H protein	gcvH		0.596346		0.0353665
	Other	A0A0E1X7E3_STAAU	Phosphate binding protein	pstS	1.79564	1.28061	0.0242874	0.109442
		A0A0E1X5Z6_STAAU	Glucosamine-6-phosphate isomerase family protein	HMPREF0769_11824	0.454468		0.0123174
		A0A0E1XCV9_STAAU	Nitroreductase family protein	HMPREF0769_10630	0.505026	0.748754	0.0462916	0.281364
		A0A0E1XAB2_STAAU	Nucleotide sugar dehydrogenase	HMPREF0769_10316	1.35961	0.599017	0.303043	0.0137083
		A0A0E1XC21_STAAU	NAD dependent epimerase/dehydratase family protein	HMPREF0769_10325	0.928562	0.528674	0.328709	0.00638416
		A0A0E1XH53_STAAU	Amidophosphoribosyltransferase	purF	0.664888		0.0468448
		A0A0E1X7Q7_STAAU	Nucleoside diphosphate kinase	ndk	0.828888	0.662565	0.18354	0.00690315
	TCA	A0A0E1X860_STAAU	Succinate dehydrogenase flavoprotein subunit	sdhA	0.633237	0.804134	0.0150957	0.168354
		A0A0E1X6I0_STAAU	Citrate synthase	citZ	0.786186	0.647499	0.0191316	0.0138842
	Miscellaneous	A0A0E1XB50_STAAU	Hydrolase_ alpha/beta domain protein	HMPREF0769_10569	1.18322	0.641557	0.335534	0.00483134
		A0A0E1X9V6_STAAU	5'-nucleotidase_ lipoprotein e(P4) family (Outer Membrane component)	HMPREF0769_10176	0.631387	0.773068	0.00967853	0.0096555
		A0A0E1XDB0_STAAU	CHAP domain protein	HMPREF0769_10582	1.07147	0.586578	0.34221	0.0256508
	Protein Biosynthesis	A0A0E1XF79_STAAU	Preprotein translocase_ YajC subunit	yajC	1.02048	1.63	0.345972	0.04598
		A0A0E1XCG2_STAAU	Phosphotransferase system_ EIIC	HMPREF0769_10287	0.716906	0.634467	0.0172094	0.0132811
		A0A0E1XEK9_STAAU	Foldase protein PrsA	prsA	0.993651	1.74434	0.460052	0.00719871
	Stress	A0A0E1X7B7_STAAU	Peroxiredoxin_ Ohr subfamily	HMPREF0769_11484	0.911651	0.595004	0.0303592	0.00383391
	Transcription	A0A0E1X810_STAAU	DNA-directed RNA polymerase subunit omega	rpoZ	2.07444	1.39947	0.0331866	0.0509743
		A0A0E1XIY9_STAAU	Accessory protein regulator protein A	agrA	0.688006	0.575654	0.0578222	0.00468951
	Translation	A0A0E1X4P0_STAAU	50S ribosomal protein L27	rpmA	1.59198	1.16764	0.0145076	0.0557408
		A0A0E1XC58_STAAU	50S ribosomal protein L16	rplP	0.64563	0.937246	0.0415079	0.372378
	Transporter	A0A0E1XM80_STAAU	Molybdate ABC transporter_ periplasmic molybdate-binding protein	modA	1.20544	1.52697	0.191204	0.033169
		A0A0E1X7I1_STAAU	Transporter_ betaine/carnitine/choline family	HMPREF0769_12399		1.56459		0.00931506
		A0A0E1XEA0_STAAU	RND transporter_ HAE1/HME family_ permease protein	HMPREF0769_10897	0.632281	0.90879	0.00178968	0.309709
		A0A0E1X7U4_STAAU	ABC transporter_ ATP-binding protein	HMPREF0769_11689	0.583924	0.631898	0.0452652	0.0111283
	Uncharacterised	A0A0E1XD79_STAAU	Uncharacterized protein	HMPREF0769_10542	1.16235	1.70197	0.215927	0.0354891
		A0A0E1XGW9_STAAU	Uncharacterized protein	HMPREF0769_12627		1.77909		0.00865968
		A0A0E1X6I7_STAAU	Uncharacterized N-acetyltransferase HMPREF0769_12603	HMPREF0769_12603	0.495845		0.0370936
		A0A0E1X6Q1_STAAU	Uncharacterized protein	HMPREF0769_12700	0.631536	0.563755	0.0264589	0.0192831
	Virulence Factor	A0A0E1XAC1_STAAU	Polysaccharide biosynthesis protein	HMPREF0769_10326	0.724516	0.507036	0.0361913	0.020813
		A0A0E1XAJ8_STAAU	Gram-positive signal peptide protein_ YSIRK family	HMPREF0769_10369	1.4564	1.8198	0.0710965	0.0102588
